# Supplementary material for: Role of Dissimilative Pathway of Komagataella phaffii (Pichia pastoris): Formaldehyde Toxicity and Energy Metabolism
Source: Microorganisms. 2022 Jul 20;10(7):1466. doi: 10.3390/microorganisms10071466 (PMC9321669; doi:10.3390/microorganisms10071466)
Supplement: Supplementary file 1 [file microorganisms-10-01466-s001.zip]

Archive with 2 entries (2 files):
- Suppl File S1 MFA model.xlsx
- Suppl File S2.pdf
