# Supplementary material for: Role of Dissimilative Pathway of Komagataella phaffii (Pichia pastoris): Formaldehyde Toxicity and Energy Metabolism
Source: Microorganisms. 2022 Jul 20;10(7):1466. doi: 10.3390/microorganisms10071466 (PMC9321669; doi:10.3390/microorganisms10071466)
Supplement: Supplementary file 1 [file microorganisms-10-01466-s001.zip › Suppl File S1 MFA model.xlsx]

## Sheet: Hoja1
			1	MetOH + 0.5 O2 -> FAH	Methanol oxidation
			2	FAH -> 2 NADH + CO2	Dissimilative pathway
			3	FAH + ATP -> 0.33334 G3P	Assimilative Pathway
			4	G3P <-> PEP + ATP + NADH	Glycolysis/Gluconeogenesis
			5	PEP -> Pyr + ATP
			6	F6P <-> G6P
			7	2 G3P <-> F6P	Pentose Phosphate pathway
			8	G6P -> CO2 + R5P + 2 NADPH
			9	2 R5P <-> F6P + E4P
			10	E4P + R5P <-> F6P + G3P
			11	Pyr + ATP + CO2 <-> OA	Anaplerotic pathway
			12	Pyr -> AcCoA + CO2 + NADH	Pyruvate dehydrogenase
			13	AcCoA + OA -> aKG + CO2 + NADH	TCA cycle
			14	aKG -> CO2 + SucCoA + NADH
			15	SucCoA <-> Mal + ATP + FADH2
			16	Mal <-> OA + NADH
		x	17	Glu + NH3 + ATP -> Gln	Amino acids metabolism
		x	18	aKG + NADPH + NH3 -> Glu
		x	19	Glu + ATP + 2 NADPH -> Pro
		x	20	AcCoA + 2 ATP + 2 Glu + NADPH -> Arg + Mal + aKG
		x	21	AcCoA + ATP + 2 Glu + NADPH -> aKG + CO2 + Lys
		x	22	Glu + OA <-> aKG + Asp
		x	23	Asp + 2 ATP + NH3 -> Asn
		x	24	Asp + 2 ATP + 2 NADPH -> Thr
		x	25	Asp + ATP + 2 NADPH + SucCoA + Cys -> FADH2 + Mal + NH3 + Pyr + Met
		x	26	Thr + NADPH + Glu + Pyr -> Ile + CO2 + NH3 + aKG
		x	27	2 Pyr + NADPH + Glu -> Val + aKG + CO2
		x	28	AcCoA + Glu + 2 Pyr + NADPH -> Leu + aKG + 2 CO2
		x	29	Ser <-> Gly
		x	30	PEP + Glu -> NADH + Ser + aKG
		x	31	Ser + AcCoA + 2 ATP + 2 NADPH -> Cys
		x	32	Glu + Pyr <-> aKG + Ala
		x	33	E4P + 2 PEP + Ser + ATP + R5P + NADPH -> Trp + CO2 + G3P + Glu + Pyr
		x	34	2 PEP + ATP + E4P + Glu + NADPH -> aKG + Tyr + CO2
		x	35	ATP + E4P + Glu + 2 PEP + NADPH -> aKG + CO2 + Phe
		x	36	Glu + R5P -> His + aKG
			37	Gln -> NH3 + Glu
			38	Glu -> NADH + NH3 + aKG
			39	Ser -> NH3 + Pyr
			40	Asn -> NH3 + Asp
			41	aKG + Arg -> CO2 + 2 Glu + NADH + 2 NH3
			42	aKG + ATP + Ile -> AcCoA + Glu + 2.6 NADH + SucCoA
			43	ATP + Leu + SucCoA + aKG -> 3 AcCoA + CO2 + Glu + Mal + 2.2 NADH
			44	2 aKG + Lys -> 2 AcCoA + 2 Glu + 3 NADH
			45	Pro -> Glu + 2 NADH
			46	aKG + O2 + Val -> CO2 + Glu + 3 NADH + SucCoA
			47	Cys + O2 -> NH3 + Pyr
			48	Met + O2 + Ser -> NADH + 2 NH3 + SucCoA
			49	ATP + Thr -> AcCoA + Gly + NADH
			50	NADH + O2 + Phe -> Tyr
			51	aKG + 2 O2 + Tyr -> 2 AcCoA + CO2 + Glu + Mal
			52	His -> CO2 + Glu + NADH + 2 NH3
			53	2 Gly -> CO2 + NADH + NH3 + Ser
			55	NADH + 0.5 O2 -> 2.5 ATP	Energy
			56	FADH2 + O2 -> 1.5 ATP
			57	ATP -> Maintenance
			58	0.013 Ala + 0.003 Arg + 0.005 Asn + 0.023 Asp + 0.444 ATP + 0.006 Cys + 0.045 Gln + 0.007 Glu + 0.012 Gly + 0.001 His + 0.006 Ile + 0.006 Leu + 0.006 Lys + 0.006 Met + 0.003 Phe + 0.005 Pro + 0.007 Ser + 0.007 Thr + 0.000 Trp + 0.004 Tyr + 0.006 Val + 0.1476 ATP + 0.042 AcCoA + 0.0185 CO2 + 0.002392 G3P + 0.043754 G6P + 0.0241 NH3 + 0.0078 O2 + 0.0127 R5P + 0.0006 NADH + 0.0828 NADPH -> Biomass	Biomass synthesis

## Sheet: Hoja1 (2)
		Suppementary File S1
		Berrios et al. 2022
	Number	Stoichiometric reaction	Metabolic relevance
	1	MetOH + 0.5 O2 -> FAH	Methanol oxidation
	2	FAH -> 2 NADH + CO2	Dissimilative pathway
	3	FAH + ATP -> 0.33333 G3P	Assimilative Pathway
	4	G3P <-> PEP + ATP + NADH	Glycolysis/Gluconeo-genesis
	5	PEP -> Pyr + ATP
	6	F6P <-> G6P
	7	2 G3P <-> F6P	Pentose Phosphate pathway
	8	G6P -> CO2 + R5P + 2 NADPH
	9	2 R5P <-> F6P + E4P
	10	E4P + R5P <-> F6P + G3P
	11	Pyr + ATP + CO2 <-> OA	Anaplerotic pathway
	12	Pyr -> AcCoA + CO2 + NADH	Pyruvate dehydrogenase
	13	AcCoA + OA -> aKG + CO2 + NADH	TCA cycle
	14	aKG -> CO2 + SucCoA + NADH
	15	SucCoA <-> Mal + ATP + FADH2
	16	Mal <-> OA + NADH
	17	Glu + NH3 + ATP -> Gln	Amino acids metabolism
	18	aKG + NADPH + NH3 -> Glu
	19	Glu + ATP + 2 NADPH -> Pro
	20	AcCoA + 2 ATP + 2 Glu + NADPH -> Arg + Mal + aKG
	21	AcCoA + ATP + 2 Glu + NADPH -> aKG + CO2 + Lys
	22	Glu + OA <-> aKG + Asp
	23	Asp + 2 ATP + NH3 -> Asn
	24	Asp + 2 ATP + 2 NADPH -> Thr
	25	Asp + ATP + 2 NADPH + SucCoA + Cys -> FADH2 + Mal + NH3 + Pyr + Met
	26	Thr + NADPH + Glu + Pyr -> Ile + CO2 + NH3 + aKG
	27	2 Pyr + NADPH + Glu -> Val + aKG + CO2
	28	AcCoA + Glu + 2 Pyr + NADPH -> Leu + aKG + 2 CO2
	29	Ser <-> Gly
	30	PEP + Glu -> NADH + Ser + aKG
	31	Ser + AcCoA + 2 ATP + 2 NADPH -> Cys
	32	Glu + Pyr <-> aKG + Ala
	33	E4P + 2 PEP + Ser + ATP + R5P + NADPH -> Trp + CO2 + G3P + Glu + Pyr
	34	2 PEP + ATP + E4P + Glu + NADPH -> aKG + Tyr + CO2
	35	ATP + E4P + Glu + 2 PEP + NADPH -> aKG + CO2 + Phe
	36	Glu + R5P -> His + aKG
	37	NADH + 0.5 O2 -> 2.5 ATP	Energy
	38	FADH2 + O2 -> 1.5 ATP
	39	ATP -> Maintenance
	40	0.013 Ala + 0.003 Arg + 0.005 Asn + 0.023 Asp + 0.444 ATP + 0.006 Cys + 0.045 Gln + 0.007 Glu + 0.012 Gly + 0.001 His + 0.006 Ile + 0.006 Leu + 0.006 Lys + 0.006 Met + 0.003 Phe + 0.005 Pro + 0.007 Ser + 0.007 Thr + 0.000 Trp + 0.004 Tyr + 0.006 Val + 0.1476 ATP + 0.042 AcCoA + 0.0185 CO2 + 0.002392 G3P + 0.043754 G6P + 0.0241 NH3 + 0.0078 O2 + 0.0127 R5P + 0.0006 NADH + 0.0828 NADPH -> Biomass	Biomass synthesis
